# Supplementary material for: Combating COVID-19 Using Generative Adversarial Networks and Artificial Intelligence for Medical Images: Scoping Review
Source: JMIR Med Inform. 2022 Jun 29;10(6):e37365. doi: 10.2196/37365 (PMC9246088; doi:10.2196/37365)
Supplement: Multimedia Appendix 4 [file medinform_v10i6e37365_app4.xlsx]

## Sheet: included_studies
No.	ID	First author name	year	title	publication type (journal conference book chapter	Conference name or journal name	Country of first author	Tasks addressed in the paper. Synthesis or augmentation of covid images super resolution noise removal from covid images detection of covid	Purpose of using GAN data augmentation, noise removal, super resolution or diagnosis	Type of GAN (WGAN, cycleGAN, styleGAN, any other)	Data modality CT MRI X Ray or ultrasound	Type of Data sources (publicily, private and gornment etc)	Name of data or data source (github, kaggle, website etc)	Dataset size (number of images)
1	S1	Jiang Y	2021	COVID-19 CT Image Synthesis With a Conditional Generative Adversarial Network.	journal	IEEE journal of biomedical and health informatics	South Korea	augmentation	augmentation	C GAN	CT	public	Radiopaedia	829
2	S2	Song J	2020	End-to-end automatic differentiation of the coronavirus disease 2019 (COVID-19) from viral pneumonia based on chest CT.	journal	European journal of nuclear medicine and molecular imaging	China	diagnosis of COVID	feature extraction	BiGAN	CT	private	First Affiliated Hospital of University of Science and Technology China	0
3	S3	Motamed S	2021	RANDGAN: Randomized generative adversarial network for detection of COVID-19 in chest X-ray.	journal	Scientific reports	Canada	diagnosis of COVID	diagnosis	Random GAN	X Ray	public	COVIDx, Montgomery	14198
4	S4	Autee P	2020	StackNet-DenVIS: a multi-layer perceptron stacked ensembling approach for COVID-19 detection using X-ray images.	journal	Physical and engineering sciences in medicine	India	diagnosis of COVID	augmentation	DC GAN	X Ray	public	COVIDx, Montgomery, Shenzhen Hospital datase	0
5	S5	Uemura, T	2021	Weakly unsupervised conditional generative adversarial network for image-based prognostic prediction for COVID-19 patients based on chest CT.	journal	Medical image analysis	USA	prognosis, survival prediction	prognosis	C GAN	CT	private	Massachusetts General Hospital, Brigham and Women's Hospital,	84971
6	S6	Goel T	2021	Automatic Screening of COVID-19 Using an Optimized Generative Adversarial Network.	journal	Cognitive computation	India	diagnosis of COVID	augmentation	GAN	CT	public	Kaggle	2482
7	S7	Loey M	2020	A deep transfer learning model with classical data augmentation and CGAN to detect COVID-19 from chest CT radiography digital images.	journal	Neural Computing and Applications	Egypt	diagnosis of COVID	augmentation	C GAN	CT	public	Github	742
8	S8	Karakanis S	2021	Lightweight deep learning models for detecting COVID-19 from chest X-ray images.	journal	Computers in biology and medicine	UK	diagnosis of COVID	augmentation	C GAN	X Ray	public	COVIDx,	435
9	S9	Li Zonggui	2021	COVID-19 diagnosis on CT scan images using a generative adversarial network and concatenated feature pyramid network with an attention mechanism.	journal	Medical physics	China	diagnosis of COVID	augmentation	optimized GAN	CT	public	Github	0
10	S10	Zhang L	2021	FedDPGAN: Federated Differentially Private Generative Adversarial Networks Framework for the Detection of COVID-19 Pneumonia.	journal	Information systems frontiers : a journal of research and innovation	China	diagnosis of COVID	augmentation	DP GAN	X Ray	public	Covidx	3600
11	S11	Rasheed J	2021	A machine learning-based framework for diagnosis of COVID-19 from chest X-ray images.	journal	Interdisciplinary sciences, computational life sciences	Turkey	diagnosis of COVID	augmentation	GAN	X Ray	public	Covidx	408
12	S12	Daniel Iglesias Morís	2021	Data augmentation approaches using cycle-consistent adversarial networks for improving COVID-19 screening in portable chest X-ray images.	journal	Expert systems with applications	Spain	diagnosis of COVID	augmentation	cycleGAN	X Ray	private	Comlejo Hospitalario Universitario de A Coruna Spain	720
13	S13	Zhang Q	2021	Artificial Intelligence Clinicians Can Use Chest Computed Tomography Technology to Automatically Diagnose Coronavirus Disease 2019 (COVID-19) Pneumonia and Enhance Low-Quality Images.	journal	Infection and drug resistance	China	diagnosis of COVID	super resolution	GAN	CT	private	na	14129
14	S14	Singh RK	2021	COVIDScreen: explainable deep learning framework for differential diagnosis of COVID-19 using chest X-rays.	journal	Neural Computing and Applications	India	diagnosis of COVID	augmentation	WGAN, Auxilliary classifier GAN, LSGAN, DC GAN	X Ray	public	Covidx, Github and Kaggle	4557
15	S15	Karbhari Y	2021	Generation of Synthetic Chest X-ray Images and Detection of COVID-19: A Deep Learning Based Approach.	journal	Diagnostics (Basel, Switzerland)	India	diagnosis of COVID	augmentation	Auxilliary classifier GAN	X Ray	public	Covidx, Github and Kaggle	3990
16	S16	Amin J	2021	Quantum Machine Learning Architecture for COVID-19 Classification Based on Synthetic Data Generation Using Conditional Adversarial Neural Network.	journal	Cognitive computation	Pakistan	diagnosis of COVID	augmentation	C GAN	CT	private		9548
17	S17	Zhang J	2021	Dense GAN and multi-layer attention based lesion segmentation method for COVID-19 CT images.	journal	Biomedical signal processing and control	China	segmentation	augmentation	Dense GAN	CT	private	na	100
18	S18	Hernandez-Cruz N	2021	Neural Style Transfer as Data Augmentation for Improving COVID-19 Diagnosis Classification.	journal	SN computer science	UK	diagnosis of COVID	augmentation	cycleGAN	X Ray	public	Kaggle	2905
19	S19	Jiang H	2021	Deep learning for COVID-19 chest CT (computed tomography) image analysis: A lesson from lung cancer.	journal	Computational and structural biotechnology journal	China	diagnosis of COVID	augmentation	cycleGAN	CT	private	na	349
20	S20	Bhattacharyya A	2022	A deep learning based approach for automatic detection of COVID-19 cases using chest X-ray images.	journal	Biomedical signal processing and control	India	diagnosis of COVID	segmentation	C GAN	X Ray	public	COVIDx	1030
21	S21	P. Mann	2021	Generation of COVID-19 Chest CT Scan Images using Generative Adversarial Networks	conference	2021 International Conference on Intelligent Technologies (CONIT)	India	augmentation, diagnosis	augmentation	DC GAN	CT	public	Github	349
22	S22	T. M. Quan	2021	XPGAN: X-Ray Projected Generative Adversarial Network For Improving Covid-19 Image Classification	conference	2021 IEEE 18th International Symposium on Biomedical Imaging (ISBI)	Vietnam	diagnosis of COVID	augmentation	GAN	X Ray, CT	public	Covidx, Github and VinMec Hospital, Naional Lung Hospital Vietnam	22952
23	S23	A. Waheed	2020	CovidGAN: Data Augmentation Using Auxiliary Classifier GAN for Improved Covid-19 Detection	journal	IEEE Access	India	augmentation, diagnosis	augmentation	Auxilliary classifier GAN	X Ray	public	Covidx, Github and Kaggle	1124
24	S24	Z. Liang	2020	Enhancing Automated COVID-19 Chest X-ray Diagnosis by Image-to-Image GAN Translation	conference	2020 IEEE International Conference on Bioinformatics and Biomedicine (BIBM)	Canada	diagnosis of COVID	augmentation	C GAN	X Ray	public	Kaggle	2905
25	S25	Daniel Iglesias Morís	2021	Cycle Generative Adversarial Network Approaches to Produce Novel Portable Chest X-Rays Images for Covid-19 Diagnosis	conference	ICASSP 2021 - 2021 IEEE International Conference on Acoustics, Speech and Signal Processing (ICASSP)	Spain	diagnosis of COVID	augmentation	cycleGAN	X ray	private	Complexo Hospitalario Universitario A Coruna	600
26	S26	Juan Antonio Rodríguez de la Cruz	2021	Evolution of Generative Adversarial Networks Using PSO for Synthesis of COVID-19 Chest X-ray Images	conference	2021 IEEE Congress on Evolutionary Computation (CEC)	Mexico	augmentation	augmentation	DC GAN	X Ray	public		994
27	S27	G. U. Nneji	2021	Enhancing Low Quality in Radiograph Datasets Using Wavelet Transform Convolutional Neural Network and Generative Adversarial Network for COVID-19 Identification	conference	2021 4th International Conference on Pattern Recognition and Artificial Intelligence (PRAI)	China	diagnosis of COVID	super resolution	SR GAN	X Ray, CT	public	COVIDx,	324
28	S28	S. Menon Saboury and M. Morris	2020	Generating Realistic COVID-19 x-rays with a Mean Teacher + Transfer Learning GAN	conference	2020 IEEE International Conference on Big Data (Big Data)	USA	augmentation	augmentation	GAN	X Ray	public	COVIDx, Kaggle Pneumonia	0
29	S29	S. Dong	2020	Joint Optimization of CycleGAN and CNN Classifier for COVID-19 Detection and Biomarker Localization	conference	2020 IEEE International Conference on Progress in Informatics and Computing (PIC)	China	diagnosis of COVID	augmentation	cycleGAN	X Ray, CT	public	COVIDx, Github	470
30	S30	P. Yadav	2021	Lung-GANs: Unsupervised Representation Learning for Lung Disease Classification Using Chest CT and X-Ray Images	journal	IEEE Transactions on Engineering Management	India	diagnosis of lungs disease	feature extraction	GAN	X Ray, CT	public	Kaggle Mendeley	5872
31	S31	Z. Yang	2021	Lung Lesion Localization of COVID-19 From Chest CT Image: A Novel Weakly Supervised Learning Method	journal	IEEE Journal of Biomedical and Health Informatics	China	augmentation, diagnosis	augmentation	GAN	CT	public	Sao Paulo Brazil, Radiopaedia Italy, China Medical University	0
32	S32	J. Mangalagiri	2020	Toward Generating Synthetic CT Volumes using a 3D-Conditional Generative Adversarial Network	conference	2020 International Conference on Computational Science and Computational Intelligence (CSCI)	USA	augmentation	3D synthesis	3D C GAN	CT	public	Radiopaedia	0
33	S33	S. Sakib	2020	DL-CRC: Deep Learning-Based Chest Radiograph Classification for COVID-19 Detection: A Novel Approach	journal	IEEE Access	Canada	diagnosis of COVID	augmentation	GAN	X Ray	public	COVIDx, ChexPert	209
34	S34	Y. Yang	2021	Towards Unbiased Covid-19 Lesion Localisation And Segmentation Via Weakly Supervised Learning	conference	2021 IEEE 18th International Symposium on Biomedical Imaging (ISBI)	China	segmentation	segmentation	GAN	CT	public	COVIDx	3370
35	S35	Loey, Mohamed	2020	Within the lack of chest COVID-19 X-ray dataset: a novel detection model based on GAN and deep transfer learning	journal	Symmetry	Egypt	diagnosis of COVID	augmentation	GAN	X Ray	public	COVIDx	306
36	S36	Khalifa, Nour Eldeen M	2020	The Detection of COVID-19 in CT Medical Images: A Deep Learning Approach	chapter	Big Data Analytics and Artificial Intelligence against COVID-19: Innovation Vision and Approach	Egypt	diagnosis of COVID	augmentation	GAN	CT	public	Github	746
37	S37	Zunair, Hasib	2021	Synthesis of COVID-19 chest X-rays using unpaired image-to-image translation	Journal	Social Network Analysis and Mining	Canada	augmentation	augmentation	cycleGAN	X Ray	public	Italian Society of Medical and Interventional Radiology Kaggle	226
38	S38	Sachdev, Jaideep Singh	2021	Deep Learning Models Using Auxiliary Classifier GAN for Covid-19 Detection‚ A Comparative Study	conference	The International Conference on Artificial Intelligence and Computer Vision	India	diagnosis of COVID	augmentation	Auxilliary classifier GAN	CT	public	Kaggle	2482
39	S39	Daniel Iglesias Morís	2021	Portable Chest X-ray Synthetic Image Generation for the COVID-19 Screening	conference	Engineering Proceedings	Spain	diagnosis of COVID	augmentation	cycleGAN	X Ray	private	Complexo Hospitalario Universitario A Coruna	600
40	S40	Munawar, Faizan	2020	Segmentation of lungs in chest X-ray image using generative adversarial networks	journal	IEEE Access	Pakistan	segmentation	segmentation	C GAN	X Ray	public	JSRT dataset Montgomery dataset Shenzhen X ray dataset	662
41	S41	Oluwasanmi, A	2021	Transfer Learning and Semisupervised Adversarial Detection and Classification of COVID-19 in CT Images	journal	Complexity	China	diagnosis of COVID	diagnosis	GAN	CT	public	Kaggle, Allen Institute	1400
42	S42	Sanajalwe, Y	2021	Covid-19 automatic detection using deep learning	journal	Computer Systems Science and Engineering	Malaysia	diagnosis of COVID	augmentation	W GAN	X Ray	public	Italian Society of Medical and Interventional Radiology Kaggle Github	1891
43	S43	Al-Shargabi	2021	Covid-cgan: Efficient deep learning approach for covid-19 detection based on cxr images using conditional gans	journal	Applied Sciences (Switzerland)	Saudi Arabia	diagnosis of COVID	augmentation	C GAN	X Ray	public	Kaggle	1500
44	S44	Shivadekar, S	2021	An intelligent parallel distributed streaming framework for near real-time science sensors and high-resolution medical images	conference	ACM International Conference Proceeding Series	USA	augmentation	augmentation	3D C GAN	CT	private	NA	160
45	S45	Toutouh, J	2021	Signal propagation in a gradient-based and evolutionary learning system	conference	GECCO 2021 - Proceedings of the 2021 Genetic and Evolutionary Computation Conference	USA	augmentation	augmentation	GAN	X Ray	public	COVIDx	0
46	S46	Acar, E	2021	Improving effectiveness of different deep learning-based models for detecting COVID-19 from computed tomography (CT) images	journal	Neural Computing and Applications	Turkey	diagnosis of COVID	augmentation	GAN	CT	public	website	13576
47	S47	Sheykhivand, S	2021	Developing an efficient deep neural network for automatic detection of COVID-19 using chest X-ray images	journal	Alexandria Engineering Journal	Iran	diagnosis of COVID	augmentation	GAN	X Ray	public	COVIDx	8912
48	S48	Rangarajan, A.K	2021	A preliminary analysis of AI based smartphone application for diagnosis of COVID-19 using chest X-ray images	journal	Expert Systems with Applications	India	diagnosis of COVID	augmentation	GAN	X Ray	public	COVIDx	598
49	S49	Li, H	2020	CT Scan Synthesis for Promoting Computer-Aided Diagnosis Capacity of COVID-19	conference	Lecture Notes in Computer Science	China	diagnosis of COVID	augmentation	pix2pix GAN	CT	public	COVIDx	10254
50	S50	Zulkifley, M.A.	2020	COVID-19 screening using a lightweight convolutional neural network with generative adversarial network data augmentation	journal	Symmetry	Malaysia	diagnosis of COVID	augmentation	DC GAN	X Ray	public	COVIDx	0
51	S51	El-Shafai, W.	2021	Automated COVID-19 detection based on single-image super-resolution and CNN models	journal	Computers, Materials and Continua	Egypt	diagnosis of COVID	super resolution	SR GAN	X Ray, CT	public	COVIDx, Github Kaggle	0
52	S52	Karar, M.E.	2021	Adversarial neural network classifiers for COVID-19 diagnosis in ultrasound images	journal	Computers, Materials and Continua	Egypt	diagnosis of COVID	diagnosis	Auxilliary classifier GAN	ultrasound	public	Github	911
53	S53	Zebin, T.	2021	COVID-19 detection and disease progression visualization: Deep learning on chest X-rays for classification and coarse localization	journal	Applied Intelligence	UK	prognosis, diagnosis	diagnosis	cycleGAN	X Ray	public	COVIDx, Kaggle	802
54	S54	Ambita, A.A.E.	2021	COViT-GAN: Vision Transformer forCOVID-19 Detection in CT Scan Imageswith Self-Attention GAN forDataAugmentation	conference	Lecture Notes in Computer Science (including subseries Lecture Notes in Artificial Intelligence and Lecture Notes in Bioinformatics)	Philippines	diagnosis of COVID	augmentation	self attention GAN	CT	public	Github Kaggle	4173
55	S55	Elghamrawy, Sally	2020	An H 2 O‚s Deep Learning-Inspired Model Based on Big Data Analytics for Coronavirus Disease (COVID-19) Diagnosis	chapter	Big data analytics and artificial intelligence against COVID-19: Innovation Vision and Approach	Egypt	diagnosis of COVID	diagnosis	GAN	X Ray, CT	public	COVIDx, Github Kaggle	2048
56	S56	Toutouh, J.	2021	Parallel/Distributed Generative Adversarial Neural Networks for Data Augmentation of COVID-19 Training Images	conference	Communications in Computer and Information Science	USA	augmentation	augmentation	distributed GAN	X Ray	public	COVIDx	0
57	S57	Bar-El, A.	2021	Improved CycleGAN with application to COVID-19 classification	conference	Progress in Biomedical Optics and Imaging - Proceedings of SPIE	Israel	augmentation	augmentation	cycleGAN	X Ray	public	COVIDx	15492
	Acronym	Full name
	C GAN	Conditional GAN
	CT	Computed Tomography
	CNN	Convolutional Neural Network
	DC GAN	Deep Convolutional GAN
	GAN	Generative Adversarial Networks
	IEEE	The Institute of Electrical and Electronics Engineers
	PSNR	Peak Signal-to-Noise Ratio
	SR GAN	Super-resolution GAN
	SSIM	Structural Similarity Index Measure
